# Supplementary material for: Shoulder Positioning during Superior Capsular Reconstruction: Computational Analysis of Graft Integrity and Shoulder Stability
Source: Biology (Basel). 2021 Dec 3;10(12):1263. doi: 10.3390/biology10121263 (PMC8698921; doi:10.3390/biology10121263)
Supplement: Supplementary file 1 [file biology-10-01263-s001.zip]

Archive with 1 entries (1 files):
- biology-1456039-supplementary.pdf
